# Supplementary material for: Identification of genetic loci for growth and stem form traits in hybrid Liriodendron via a genome-wide association study
Source: For Res (Fayettev). 2025 Jan 22;5:e001. doi: 10.48130/forres-0025-0001 (PMC11870303; doi:10.48130/forres-0025-0001)
Supplement: Supplementary file 1 — Supplementary data to this article can be found online. [file forres-0025-0001-S1.zip]

Archive with 23 entries (23 files):
- 10.48130_forres-0025-0001-Suppl-FigureS1.pdf
- 10.48130_forres-0025-0001-Suppl-FigureS10.pdf
- 10.48130_forres-0025-0001-Suppl-FigureS11.pdf
- 10.48130_forres-0025-0001-Suppl-FigureS12.pdf
- 10.48130_forres-0025-0001-Suppl-FigureS13.pdf
- 10.48130_forres-0025-0001-Suppl-FigureS14.pdf
- 10.48130_forres-0025-0001-Suppl-FigureS15.pdf
- 10.48130_forres-0025-0001-Suppl-FigureS16.pdf
- 10.48130_forres-0025-0001-Suppl-FigureS17.pdf
- 10.48130_forres-0025-0001-Suppl-FigureS18.pdf
- 10.48130_forres-0025-0001-Suppl-FigureS19.pdf
- 10.48130_forres-0025-0001-Suppl-FigureS2.pdf
- 10.48130_forres-0025-0001-Suppl-FigureS3.pdf
- 10.48130_forres-0025-0001-Suppl-FigureS4.pdf
- 10.48130_forres-0025-0001-Suppl-FigureS5.pdf
- 10.48130_forres-0025-0001-Suppl-FigureS6.pdf
- 10.48130_forres-0025-0001-Suppl-FigureS7.pdf
- 10.48130_forres-0025-0001-Suppl-FigureS8.pdf
- 10.48130_forres-0025-0001-Suppl-FigureS9.pdf
- 10.48130_forres-0025-0001-Suppl-TableS1.xlsx
- 10.48130_forres-0025-0001-Suppl-TableS2.xlsx
- 10.48130_forres-0025-0001-Suppl-TableS3.xlsx
- 10.48130_forres-0025-0001-Suppl-TableS4.xlsx
