# Supplementary material for: Identification of genetic loci for growth and stem form traits in hybrid Liriodendron via a genome-wide association study
Source: For Res (Fayettev). 2025 Jan 22;5:e001. doi: 10.48130/forres-0025-0001 (PMC11870303; doi:10.48130/forres-0025-0001)
Supplement: Supplementary file 1 — Supplementary data to this article can be found online. [file forres-0025-0001-S1.zip › 10.48130_forres-0025-0001-Suppl-TableS1.xlsx]

## Sheet: Sheet1
Evaluation Criteria and Scores for BA, ST, FK
Traits	Scores
	1	2	3	4	5
ST	Two or more distinctly curved segments	Two or more segments slightly curved or one segment distinctly curved	Two slightly curved segments	There is a slightly curved section	Complete straightness
FK	Forks at about 1/4 height of the main trunk	One or more forks at 1/4-1/2 height of main stem	One or more forks at 1/2-3/4 height of main stem	One fork above 3/4 height of main stem	No visible forks
BA	less than 30°	more than 30° and less than 60°	more than 60°
