# Supplementary material for: Identification of genetic loci for growth and stem form traits in hybrid Liriodendron via a genome-wide association study
Source: For Res (Fayettev). 2025 Jan 22;5:e001. doi: 10.48130/forres-0025-0001 (PMC11870303; doi:10.48130/forres-0025-0001)
Supplement: Supplementary file 1 — Supplementary data to this article can be found online. [file forres-0025-0001-S1.zip › 10.48130_forres-0025-0001-Suppl-TableS2.xlsx]

## Sheet: Sheet1
Summary of phenotype data
Sequencing number	Mating combination	Stem form traits				Growth traits
		FK	BA	ST	NB	CLR	H	DBH	CBH
1	N1_SZ1_1	5	2	5	26	0.65	25	28.5	8.7
2	N1_SZ1_2	4	3	4	14	0.7	23.6	31.5	7
4	N1_SZ1_4	1	3	3	32	0.65	24	38	8.4
5	N1_SZ1_5	1	3	4	19	0.68	25.7	31.2	8.2
8	N1_S_8	2	3	3	34	0.74	23	33.9	6
10	N1_S_10	5	2	4	24	0.72	24.2	26.8	6.7
12	L_FY1_12	1	2	4	9	0.69	20	17.2	6.3
13	L_FY1_13	4	3	4	25	0.73	20.4	25.1	5.6
14	L_S_14	3	1	3	15	0.71	23.6	30.1	6.9
15	L_S_15	4	3	4	19	0.65	23.4	28.8	8.3
17	L_S_17	4	1	4	19	0.62	23.8	30.7	9
18	L_S_18	3	2	2	21	0.76	23.4	37.4	5.5
19	L_S_19	3	3	4	23	0.83	22.6	33.3	3.8
20	S_Z1_20	3	2	3	18	0.59	24.5	32.2	10.1
21	S_Z1_21	1	2	4	11	0.61	22.3	24.9	8.6
22	S_L_22	4	2	4	16	0.56	23.8	29.2	10.4
24	S_L_24	4	2	4	20	0.72	21.6	19.3	6.1
25	S_L_25	4	2	4	29	0.82	23.2	34.5	4.1
26	BK1_S_26	4	3	3	30	0.76	21.7	31.2	5.1
27	BK1_S_27	1	2	4	28	0.56	22.2	29.6	9.8
28	L_C1_28	4	1	5	28	0.83	23	32.6	4
29	L_S_29	1	2	3	22	0.71	21.8	36.9	6.3
30	L_S_30	1	2	2	20	0.72	18.8	27.6	5.2
31	L_S_31	3	2	3	21	0.7	19.8	32.8	5.9
32	L_S_32	3	2	4	22	0.66	19.4	28.9	6.6
33	N1_SN1_33	5	3	3	20	0.74	18	26	4.6
34	N1_SN1_34	4	3	5	25	0.59	18.9	30.9	7.7
35	N1_SN1_35	5	1	4	15	0.64	17.3	17.4	6.3
36	N1_SN1_36	5	2	4	20	0.52	20.3	29	9.8
37	N1_SN1_37	5	3	3	14	0.55	20.6	24.4	9.3
38	N1_S_38	1	3	2	30	0.77	22.4	31.2	5.2
39	N1_S_39	2	3	1	27	0.75	22.3	26.2	5.5
40	N1_S_40	5	3	5	26	0.81	24.2	36.7	4.5
41	N1_S_41	1	3	1	35	0.7	24.4	31.8	7.2
42	Z1_FY1_42	3	2	3	13	0.57	21.1	19.3	9
44	M_H_44	4	2	3	30	0.53	24.3	38.7	11.3
45	L_J1_45	4	2	5	27	0.56	24	29	10.6
46	BK1_H_46	4	2	5	17	0.47	21.5	23	11.5
47	BK1_H_47	4	2	5	26	0.25	21.3	24.5	16
48	H_L_48	3	3	4	13	0.53	21.1	28.7	10
49	M_WYS1_49	5	2	3	16	0.55	22.6	26.4	10.1
50	M_WYS1_50	5	2	4	21	0.81	22.1	26.8	4.3
51	J1_L_51	4	2	4	15	0.51	19.7	25.7	9.7
52	J1_L_52	4	2	3	21	0.81	22.7	33.6	4.4
53	J1_L_53	4	2	4	30	0.59	20.6	31.5	8.4
56	M_J1_56	1	2	2	11	0.39	18.4	21.7	11.3
57	M_J1_57	5	3	5	8	0.47	18.2	18.3	9.7
58	M_SZ1_58	5	3	5	31	0.68	16.4	22.1	5.3
59	S_N1_59	1	2	3	26	0.61	20	29.2	7.8
60	M_S_60	1	2	3	29	0.56	23.2	30.5	10.1
61	S_Z1_61	4	2	4	13	0.53	22	24.3	10.4
62	S_Z1_62	4	2	4	19	0.54	23.5	30.5	10.7
63	S_Z1_63	4	3	4	17	0.63	21.4	25	7.9
65	L_J1_65	4	2	5	20	0.64	24.2	25.4	8.6
66	L_J1_66	4	2	5	18	0.5	22.4	25.3	11.1
67	L_J1_67	4	3	5	18	0.52	19.2	23.5	9.2
68	L_J1_68	4	2	4	19	0.64	22.9	26.2	8.2
69	BK1_S_69	4	2	5	28	0.53	19.8	16.4	9.3
70	BK1_S_70	1	2	4	25	0.61	25.1	27.2	9.8
71	BK1_S_71	4	2	4	29	0.6	23.2	28	9.3
73	N1_SZ1_73	4	3	4	24	0.74	21.2	33.8	5.5
74	L_FY1_74	1	3	4	19	0.58	18.4	20.2	7.7
75	L_FY1_75	4	2	3	4	0.4	12.1	11.4	7.3
77	Z1_FY1_77	1	1	2	6	0.57	13.8	13.3	6
78	Z1_FY1_78	4	1	4	16	0.61	18.7	17.3	7.2
79	N1_J1_79	2	3	2	23	0.62	24.4	38.1	9.3
80	N1_J1_80	5	3	5	30	0.58	21.9	27.7	9.1
81	M_H_81	1	2	2	14	0.54	22.6	27.2	10.3
82	M_H_82	5	2	4	17	0.54	20.9	23.1	9.6
83	M_SZ1_83	5	2	5	26	0.52	20.5	24.2	9.8
84	H_L_84	4	2	4	18	0.59	22.7	22.9	9.4
85	H_L_85	3	2	4	13	0.58	22.5	26.8	9.4
86	H_L_86	4	2	3	19	0.33	24	26.1	16.1
89	M_WYS1_89	1	2	1	23	0.7	25.8	37.1	7.8
90	S_BK1_90	4	2	3	17	0.53	22	24.1	10.3
91	S_BK1_91	4	3	3	14	0.35	24.4	24	15.9
92	S_BK1_92	3	2	2	21	0.63	24	28.1	9
93	S_BK1_93	3	1	2	12	0.49	18.6	16.5	9.4
94	M_J1_94	5	3	4	29	0.53	23.8	38.3	11.2
95	M_J1_95	4	2	4	22	0.52	23.6	30.5	11.3
96	J1_L_96	4	3	4	14	0.3	23	22.5	16
97	J1_L_97	1	2	5	15	0.31	22.1	25.6	15.2
98	J1_L_98	3	2	2	28	0.79	22.7	33.7	4.8
99	BK1_H_99	4	2	4	20	0.31	23.2	25.2	16.1
100	S_L_100	4	1	5	11	0.58	23.8	20.7	10
101	S_L_101	1	2	4	20	0.65	25.4	26.3	9
102	Z1_WYS1_102	4	2	4	19	0.53	25.3	26.5	11.9
103	Z1_WYS1_103	4	1	5	21	0.56	24.6	23.1	10.9
104	L_C1_104	4	2	4	13	0.46	21.1	18.5	11.4
105	M_S_105	4	2	4	32	0.74	21.8	30.6	5.7
106	L_YY1_106	4	2	4	23	0.62	23.7	31.5	8.9
107	L_FY1_107	3	3	2	26	0.8	19.2	25.2	3.8
108	L_FY1_108	4	1	4	23	0.65	18.5	24.5	6.4
109	L_FY1_109	2	1	1	5	0.57	16.1	19.1	6.9
110	S_L_110	4	3	2	17	0.68	17.1	26.6	5.5
111	S_L_111	4	3	5	16	0.77	18.6	28.8	4.3
112	S_L_112	4	1	3	18	0.8	19.1	21.5	3.9
113	S_L_113	4	2	4	21	0.72	19.8	25.1	5.5
114	Z1_WYS1_114	1	2	2	17	0.6	21.5	28.8	8.6
115	Z1_WYS1_115	4	3	5	22	0.63	18.2	20.6	6.8
116	Z1_WYS1_116	1	2	2	15	0.62	19.9	20.8	7.5
117	BK1_H_117	2	2	1	18	0.6	18	23.1	7.2
118	BK1_H_118	4	2	4	23	0.61	18.9	21.6	7.3
120	BK1_H_120	4	3	4	16	0.44	20.4	22.7	11.5
121	BK1_H_121	4	3	4	17	0.27	22	23.4	16.1
123	J1_L_123	4	2	4	21	0.58	19	23.3	8
125	J1_L_125	1	2	3	7	0.61	17.7	18.8	6.9
129	J1_L_129	4	2	5	19	0.69	22.8	28.6	7
130	N1_SN1_130	5	2	4	39	0.79	22.2	27.3	4.7
131	N1_SN1_131	5	2	5	28	0.8	24	32.9	4.9
132	BK1_S_132	3	3	2	22	0.53	23.5	35.3	11.1
133	BK1_S_133	4	2	4	15	0.29	22.5	22	16
134	BK1_S_134	4	3	4	25	0.5	22.6	27.5	11.4
135	BK1_S_135	4	2	4	31	0.25	21.6	21.4	16.2
136	BK1_S_136	4	1	4	35	0.24	21	19.9	16
137	BK1_S_137	4	3	2	27	0.52	23.6	27.8	11.4
138	BK1_S_138	1	1	2	33	0.73	23.5	22.5	6.4
139	L_C1_139	4	2	4	19	0.63	22.8	31.5	8.5
140	L_C1_140	4	3	5	19	0.52	21.8	25.7	10.5
141	L_C1_141	4	3	4	30	0.58	22.4	28	9.5
142	L_C1_142	4	2	4	14	0.55	22.8	26.5	10.2
143	N1_S_143	4	2	4	35	0.81	24.7	30.2	4.7
144	N1_S_144	4	2	4	16	0.53	23.5	23.2	11.1
145	N1_S_145	3	1	2	25	0.76	21.7	31.9	5.3
147	N1_J1_147	4	2	4	27	0.76	19.6	28.1	4.7
148	L_J1_148	4	2	2	22	0.75	19.5	28.9	4.8
149	L_J1_149	4	3	4	23	0.68	21.5	29.4	6.8
150	L_J1_150	4	2	4	26	0.7	21.7	30.4	6.6
151	L_J1_151	4	2	4	23	0.63	22.7	32.2	8.4
152	M_H_152	3	2	2	14	0.6	21.1	22.4	8.5
153	M_H_153	4	3	3	14	0.6	22.9	26.3	9.2
154	M_H_154	3	2	2	12	0.59	25.3	36.1	10.3
155	H_L_155	3	3	2	21	0.59	21.6	31.8	8.8
156	H_L_156	3	2	2	23	0.6	22.8	27.6	9.2
157	H_L_157	2	1	2	8	0.64	23.6	28.6	8.4
158	S_Z1_158	3	2	3	19	0.81	23	29.8	4.3
159	S_BK1_159	4	2	3	18	0.63	21	24.2	7.8
160	S_BK1_160	2	2	2	20	0.75	21.3	29.6	5.3
161	S_BK1_161	4	2	4	19	0.66	21.9	26.4	7.5
162	S_BK1_162	4	2	4	19	0.59	21.3	25.2	8.8
163	S_BK1_163	3	2	4	24	0.69	21.8	34.6	6.7
164	L_YY1_164	4	2	4	17	0.44	21.6	28.6	12
165	L_YY1_165	4	3	5	24	0.68	23.5	31.5	7.5
166	L_YY1_166	1	2	2	16	0.43	20.7	20	11.7
167	M_S_167	5	2	3	23	0.75	22.2	29.5	5.5
168	Z1_WYS1_168	4	1	5	15	0.74	22.7	22.7	6
169	Z1_WYS1_169	4	2	4	12	0.56	21.2	28.1	9.4
170	S_N1_170	3	2	3	23	0.66	22.7	30.5	7.8
171	S_N1_171	4	2	3	12	0.68	23.4	29.5	7.6
172	S_N1_172	4	2	3	15	0.5	20.8	20.2	10.4
173	S_N1_173	4	2	2	14	0.23	21	21.5	16.1
174	S_N1_174	2	2	1	13	0.8	22.4	27.5	4.4
175	S_N1_175	3	2	2	21	0.69	24.4	26.1	7.5
176	S_N1_176	3	2	2	5	0.6	20.4	23.8	8.1
177	Z1_FY1_177	4	1	4	25	0.74	20	20.5	5.2
178	Z1_FY1_178	4	2	4	15	0.69	19.9	21.8	6.2
179	Z1_FY1_179	4	2	4	14	0.55	23.8	24.9	10.8
180	S_BK1_180	4	3	5	11	0.52	14.8	16.6	7.1
181	S_BK1_181	4	3	2	30	0.78	18.3	29.6	4.1
186	L_S_186	4	2	5	18	0.64	18.5	25.1	6.7
187	L_S_187	4	3	3	29	0.68	19.5	23.6	6.3
189	N1_J1_189	5	3	4	3	0.57	18.2	21.7	7.8
190	N1_J1_190	4	3	4	34	0.76	18.6	31.1	4.5
191	M_WYS1_191	4	1	4	23	0.79	16.5	24.5	3.4
192	M_WYS1_192	5	3	3	32	0.7	21.3	29	6.3
194	M_SZ1_194	4	3	4	18	0.5	20.6	22.3	10.2
195	M_SZ1_195	5	2	4	10	0.29	21.3	21.1	15.2
198	L_C1_198	4	2	4	19	0.27	22.2	28.5	16.1
201	M_S_201	5	3	4	21	0.55	23.3	25	10.4
202	M_S_202	5	1	3	5	0.68	20.9	19.4	6.6
203	M_S_203	3	2	2	6	0.49	19.1	20.1	9.7
204	M_S_204	5	1	4	17	0.58	22.2	25.8	9.4
205	M_SZ1_205	5	2	3	14	0.57	22.8	22.8	9.9
206	M_SZ1_206	5	2	5	13	0.42	20.2	17.5	11.7
207	M_SZ1_207	5	2	5	10	0.5	20.5	19.9	10.3
208	M_SZ1_208	1	2	2	13	0.56	21.9	27.8	9.6
209	M_SZ1_209	5	3	5	24	0.6	21.3	31.3	8.6
210	N1_SN1_210	5	2	3	26	0.65	20.5	28.2	7.1
211	N1_SN1_211	2	1	2	34	0.67	21.8	27.6	7.1
212	L_J1_212	4	2	4	11	0.48	22.7	25.5	11.9
213	L_J1_213	4	2	4	11	0.46	21.1	27.1	11.3
214	L_J1_214	4	2	5	9	0.54	21.2	25.3	9.7
215	L_J1_215	4	2	4	15	0.55	20.6	27.2	9.2
216	L_J1_216	4	3	4	15	0.55	19.5	24.5	8.8
217	N1_S_217	5	2	4	20	0.76	20.9	22.3	5.1
218	N1_S_218	4	2	4	24	0.76	21.9	27.7	5.3
219	L_YY1_219	4	1	5	19	0.54	19.4	27.5	9
220	L_YY1_220	4	3	4	19	0.72	18.3	23.3	5.1
221	L_YY1_221	4	2	5	14	0.43	17.8	20.6	10.2
222	L_YY1_222	1	3	4	21	0.51	19.4	29.3	9.5
223	L_YY1_223	4	3	4	17	0.76	17.7	29	4.3
224	L_FY1_224	3	2	3	26	0.77	21.6	31.9	4.9
225	Z1_FY1_225	3	2	4	12	0.6	19.2	19.2	7.6
226	S_L_226	4	3	4	19	0.67	19.9	27.4	6.6
227	S_L_227	3	2	3	17	0.76	18.6	31.1	4.5
228	S_L_228	4	2	3	16	0.72	20.2	29.5	5.6
229	S_L_229	2	2	2	16	0.8	18.6	28.9	3.7
230	S_L_230	3	2	4	23	0.74	21.1	27	5.4
231	BK1_H_231	1	3	2	11	0.66	21	20.8	7.2
232	M_H_232	4	1	3	3	0.58	14.4	17.1	6
233	M_H_233	4	2	4	15	0.48	20	26.8	10.4
234	M_H_234	3	2	4	12	0.59	20.5	22.4	8.5
235	H_L_235	4	2	4	17	0.76	21.1	31.8	5
236	H_L_236	4	2	4	21	0.63	20.6	24.7	7.7
237	N1_J1_237	5	3	4	21	0.66	20	24.6	6.8
238	N1_J1_238	1	1	3	22	0.74	20.9	25	5.4
239	BK1_S_239	4	3	5	37	0.62	20	31.5	7.7
240	BK1_S_240	4	2	3	14	0.44	21.2	23	11.9
241	S_N1_241	4	2	3	31	0.59	18.2	25.7	7.4
242	S_N1_242	4	3	4	34	0.74	18.2	25.6	4.7
243	S_N1_243	4	2	5	31	0.77	20.1	35.3	4.6
244	S_N1_244	3	2	4	23	0.79	18.2	32.5	3.8
245	M_S_245	4	2	4	15	0.53	21	23.7	9.9
246	S_Z1_246	4	2	4	28	0.69	18	29.2	5.6
247	S_Z1_247	4	2	4	26	0.81	18.5	29.2	3.5
248	M_WYS1_248	4	2	5	22	0.59	18.7	27.7	7.6
249	L_S_249	4	3	4	21	0.76	18.9	25.2	4.5
250	M_J1_250	4	2	4	23	0.16	19	32.2	16
251	M_J1_251	4	2	4	22	0.61	19	30	7.5
252	M_J1_252	5	3	4	22	0.56	17.2	20.3	7.6
253	S_BK1_253	3	3	4	22	0.6	19.2	24.5	7.7
257	S_N1_257	1	3	2	19	0.62	23.5	27.2	9
258	S_N1_258	2	3	2	29	0.65	21.7	29.4	7.7
259	S_N1_259	4	2	5	26	0.66	19.1	27.5	6.4
261	N1_H_261	1	3	5	29	0.86	21.4	34.5	3.1
262	N1_H_262	2	3	3	30	0.83	20.6	29.2	3.6
263	N1_H_263	3	3	4	43	0.82	22.4	34.55	4
264	N1_H_264	1	3	4	31	0.67	23.9	28.7	8
265	N1_H_265	5	3	5	24	0.51	21.8	21.8	10.7
266	N1_H_266	5	3	5	32	0.71	23.5	30.3	6.7
267	N1_H_267	3	3	2	14	0.56	21.9	25.6	9.7
268	N1_H_268	4	2	5	37	0.91	19.7	26	1.7
269	N1_H_269	1	3	5	22	0.76	20.3	25.3	4.8
Traits	Minimum values	Maximum values	Average value
FK	1	5	3.48
ST	1	5	3.6
NB	3	43	20.4
H	12.1	25.8	21.1961
CLR	0.16	0.91	0.6153
BA	1	3	2.21
CBH	1.7	16.2	8.1536
DBH	11.4	38.7	26.6418
Note：The highest number of branches was N1_H_263, the lowest was M_H_232, N1_J1_189. The highest tree height was M_WYS1_89, the lowest was L_FY1_75. The highest diameter at breast height was M_H_44, the lowest was L_FY1_75. The highest crown-to-length ratio was N1_H_268, the lowest was M_J1_250. The highest clear bole height was BK1_S_135 and the lowest was N1_H_268.
