# Supplementary material for: Identification of genetic loci for growth and stem form traits in hybrid Liriodendron via a genome-wide association study
Source: For Res (Fayettev). 2025 Jan 22;5:e001. doi: 10.48130/forres-0025-0001 (PMC11870303; doi:10.48130/forres-0025-0001)
Supplement: Supplementary file 1 — Supplementary data to this article can be found online. [file forres-0025-0001-S1.zip › 10.48130_forres-0025-0001-Suppl-TableS3.xlsx]

## Sheet: Sheet1
Trait	SNP	Gene	Associative analysis model	Functionality
CLR	chr15__69807319	Lchi_15g29937	FarmCPU
		Lchi_15g29938	FarmCPU	2-oxoglutarate-Fe(II) type oxidoreductase hxnY isoform X4
		Lchi_15g29939	FarmCPU	uncharacterized protein LOC131247152
	chr19__16146581	Lchi_19g35695	FarmCPU	receptor-like serine/threonine-protein kinase SD1-8 isoform X2
	chr2__4270840	Lchi_2g03172	FarmCPU	fructose-bisphosphate aldolase 3, chloroplastic
		Lchi_2g03173	FarmCPU	DExH-box ATP-dependent RNA helicase DExH3-like
	chr4__27926108	Lchi_4g09246	FarmCPU	hypothetical protein HHK36_005322
		Lchi_4g09247	FarmCPU	uncharacterized protein LOC131243359
		Lchi_4g09248	FarmCPU	nicotinate N-methyltransferase 1
	chr11__18183422	Lchi_11g21878	FarmCPU
	chr15__69807319	Lchi_15g29937	FarmCPU
	chr6__3590886	Lchi_6g12913	FarmCPU	beta-glucosidase 12-like isoform X1
		Lchi_6g12914	FarmCPU	hypothetical protein HHK36_026248
	chr7__1041922	Lchi_7g14731	FarmCPU	pre-mRNA-splicing factor ATP-dependent RNA helicase DEAH10
	chr10__46790775	Lchi_10g20992	FarmCPU	uncharacterized protein LOC131220277
	chr15__61844571	Lchi_15g29601	FarmCPU	pentatricopeptide repeat-containing protein At3g62890-like
		Lchi_15g29602	FarmCPU	cytochrome P450 CYP72A616-like isoform X3
		Lchi_15g29603	FarmCPU	cytochrome P450 CYP72A616-like isoform X4
	chr15__69004791	Lchi_15g29902	FarmCPU	plant-specific TFIIB-related protein PTF2-like
		Lchi_15g29903	FarmCPU	probable inactive dual specificity protein phosphatase-like At4g18593 isoform X1
		Lchi_15g29904	FarmCPU	ketol-acid reductoisomerase, chloroplastic-like
	chr17__8387243	Lchi_17g32173	FarmCPU	oligopeptide transporter 5-like
CBH	chr15__69004791	Lchi_15g29902	FarmCPU	plant-specific TFIIB-related protein PTF2-like
		Lchi_15g29903	FarmCPU	probable inactive dual specificity protein phosphatase-like At4g18593 isoform X1
		Lchi_15g29904	FarmCPU	ketol-acid reductoisomerase, chloroplastic-like
	chr15__69807319	Lchi_15g29937	FarmCPU
		Lchi_15g29938	FarmCPU	2-oxoglutarate-Fe(II) type oxidoreductase hxnY isoform X4
		Lchi_15g29939	FarmCPU	uncharacterized protein LOC131247152
	chr15__61844571	Lchi_15g29601	FarmCPU	pentatricopeptide repeat-containing protein At3g62890-like
		Lchi_15g29602	FarmCPU	cytochrome P450 CYP72A616-like isoform X3
		Lchi_15g29603	FarmCPU	cytochrome P450 CYP72A616-like isoform X4
	chr15__69004359	Lchi_15g29902	FarmCPU	plant-specific TFIIB-related protein PTF2-like
		Lchi_15g29903	FarmCPU	probable inactive dual specificity protein phosphatase-like At4g18593 isoform X1
		Lchi_15g29904	FarmCPU	ketol-acid reductoisomerase, chloroplastic-like
	chr4__27926108	Lchi_4g09246	FarmCPU	mannan endo-1,4-beta-mannosidase 2-like
		Lchi_4g09247	FarmCPU	uncharacterized protein LOC131243359
	chr6__3590886	Lchi_6g12913	FarmCPU	beta-glucosidase 12-like isoform X1
		Lchi_6g12914	FarmCPU	hypothetical protein HHK36_026248
	chr10__46013033	Lchi_10g20983	FarmCPU	metalloendoproteinase 2-MMP-like
	chr2__4270840	Lchi_2g03172	FarmCPU	fructose-bisphosphate aldolase 3, chloroplastic
ST	chr11__38017580	Lchi_11g22371	FarmCPU	cytochrome P450 89A2-like
	chr12__12456634	Lchi_12g23832	FarmCPU	beta-1,6-galactosyltransferase GALT29A-like
FK	chr1__96218109	Lchi_1g02238	FarmCPU	auxin-responsive protein IAA27
	chr1__101486967	Lchi_1g02441	FarmCPU	single myb histone 4 isoform X3
	chr3__43882847	Lchi_3g06975	FarmCPU	probably inactive leucine-rich repeat receptor-like protein kinase At5g48380
	chr19__17732255	Lchi_19g35750	FarmCPU	receptor-like protein 15 isoform X3
		Lchi_19g35749	FarmCPU	uncharacterized protein LOC131220855
BA	chr3__105737507	Lchi_3g08370	FarmCPU	uncharacterized protein LOC131256226
		Lchi_3g08371	FarmCPU	Transposon Ty3-G Gag-Pol polyprotein
	chr4__91335512	Lchi_4g10609	FarmCPU	hypothetical protein MRB53_031635
		Lchi_4g10610	FarmCPU	putative ubiquitin-like-specific protease 1B isoform X4
	chr5__41677900	Lchi_5g12151	FarmCPU	probable LRR receptor-like serine/threonine-protein kinase At2g24230
	chr7__13512015	Lchi_7g15084	FarmCPU	phosphoglucomutase, cytoplasmic 1 isoform X1
		Lchi_7g15085	FarmCPU	pectinesterase-like
	chr9__20988815	Lchi_9g19176	FarmCPU	lysine-specific demethylase ELF6 isoform X2
	chr16__5029808	Lchi_16g30521	FarmCPU	zinc transporter 2-like isoform X2
		Lchi_16g30522	FarmCPU	oligopeptide transporter 3-like
NB	chr7__59480145	Lchi_7g15796	FarmCPU	pre-mRNA-splicing factor SPF27 homolog
	chr7__71207426	Lchi_7g16250	FarmCPU	putative disease resistance protein RGA3
		Lchi_7g16251	FarmCPU	uncharacterized protein LOC131250803
	chr8__629532	Lchi_8g16369	FarmCPU	uncharacterized protein LOC131249429
	chr12__3370202	Lchi_12g23558	FarmCPU	NDR1/HIN1-like protein 3
		Lchi_12g23559	FarmCPU	NDR1/HIN1-like protein 10
		Lchi_12g23560	FarmCPU	NDR1/HIN1-like protein 10
	chr13__57246097	Lchi_13g26104	FarmCPU	cinnamyl alcohol dehydrogenase
	chr17__5834905	Lchi_17g32060	FarmCPU	disease resistance protein RPM1-like
		Lchi_17g32061	FarmCPU	uncharacterized protein LOC131257884 isoform X4
		Lchi_17g32062	FarmCPU	uncharacterized protein At4g26485-like
DBH	chr3__104625462	Lchi_3g08309	FarmCPU
	chr6__2065256	Lchi_6g12847	FarmCPU	uncharacterized protein LOC131222353
		Lchi_6g12848	FarmCPU	3-hydroxy-3-methylglutaryl-coenzyme A reductase 1-like
	chr6__60089984	Lchi_6g14497	FarmCPU
	chr9__48355598	Lchi_9g19575	FarmCPU	putative LRR receptor-like serine/threonine-protein kinase
		Lchi_9g19576	FarmCPU	MDIS1-interacting receptor like kinase 2-like
	chr10__46025645	Lchi_10g20983	FarmCPU	metalloendoproteinase 2-MMP-like
	chr13__62073956	Lchi_13g26232	FarmCPU	uncharacterized protein LOC131242963
	Contig1934__1286698	Lchi_38711	FarmCPU
H	chr6__34514761	Lchi_6g14018	BLINK
		Lchi_6g14019	BLINK
	chr8__30073124	Lchi_8g17141	BLINK	hypothetical protein MRB53_025856
	chr10__404646	Lchi_10g19922	BLINK	pentatricopeptide repeat-containing protein At4g38150-like
		Lchi_10g19923	BLINK
	chr12__3312926	Lchi_12g23550	BLINK	NDR1/HIN1-like protein 10
		Lchi_12g23551	BLINK	NDR1/HIN1-like protein 3
		Lchi_12g23552	BLINK	NDR1/HIN1-like protein 10
		Lchi_12g23553	BLINK
		Lchi_12g23554	BLINK
