# Supplementary material for: Identification of genetic loci for growth and stem form traits in hybrid Liriodendron via a genome-wide association study
Source: For Res (Fayettev). 2025 Jan 22;5:e001. doi: 10.48130/forres-0025-0001 (PMC11870303; doi:10.48130/forres-0025-0001)
Supplement: Supplementary file 1 — Supplementary data to this article can be found online. [file forres-0025-0001-S1.zip › 10.48130_forres-0025-0001-Suppl-TableS4.xlsx]

## Sheet: Sheet1
Trait	InDel	Gene	Associative analysis model	Functionality
BA	S6_33383738	Lchi_6g13985	BLINK	probable disease resistance protein At1g61300
		Lchi_6g13986	BLINK	disease resistance protein SUMM2-like
	S6_33383735	Lchi_6g13985	BLINK	probable disease resistance protein At1g61300
		Lchi_6g13986	BLINK	disease resistance protein SUMM2-like
	S2_6378762	Lchi_2g03248	BLINK	bidirectional sugar transporter SWEET6b-like
	S2_61018582	Lchi_2g04305	BLINK	O-fucosyltransferase 13 isoform X2
	S5_32734	Lchi_5g11124	BLINK	hypothetical protein RGQ29_013109
	S5_41677915	Lchi_5g12151	BLINK	probable LRR receptor-like serine/threonine-protein kinase At2g24230
	S5_57319758	Lchi_5g12415	BLINK	protein RGF1 INDUCIBLE TRANSCRIPTION FACTOR 1
	S9_25618736	Lchi_9g19275	BLINK	transcription factor bHLH104-like
	S10_58723747	Lchi_10g21244	BLINK	WAT1-related protein At4g08300-like
	S11_65230494	Lchi_11g23452	BLINK
		Lchi_11g23453	BLINK	lysine-specific demethylase JMJ32 isoform X1
	S15_25916740	Lchi_15g28864	BLINK	cytochrome P450 71A1-like
	S15_25916755	Lchi_15g28864	BLINK	cytochrome P450 71A1-like
	S15_49521705	Lchi_15g29178	BLINK	pre-mRNA-splicing factor SLU7
		Lchi_15g29179	BLINK	mitochondrial import inner membrane translocase subunit TIM44-2-like isoform X2
	S19_8197305	Lchi_19g35434	BLINK
		Lchi_19g35435	BLINK	pentatricopeptide repeat-containing protein At2g15690, mitochondrial-like
FK	S1_7414417	Lchi_1g00300	BLINK	hypothetical protein MRB53_021247
		Lchi_1g00301	BLINK	cysteine-rich receptor-like protein kinase 44 isoform X1
	S2_28941516	Lchi_2g03814	BLINK	calcium-dependent protein kinase 18-like
	S3_44119509	Lchi_3g06979	BLINK	probably inactive leucine-rich repeat receptor-like protein kinase At5g48380
		Lchi_3g06980	BLINK	probably inactive leucine-rich repeat receptor-like protein kinase At5g48380
		Lchi_3g06981	BLINK	probably inactive leucine-rich repeat receptor-like protein kinase At5g48380
	S6_16056141	Lchi_6g13412	BLINK	senescence/dehydration-associated protein At4g35985, chloroplastic-like
		Lchi_6g13413	BLINK	clavaminate synthase-like protein At3g21360
	S8_62838732	Lchi_8g17673	BLINK	plant UBX domain-containing protein 8-like isoform X1
	S9_47302156	Lchi_9g19540	BLINK	Non-hem dioxygenase N-terminal domain - like 10
	S10_13847505	Lchi_10g20461	BLINK	ferritin-like catalase Nec2
		Lchi_10g20462	BLINK	ferritin-like catalase Nec2
	S14_66503922	Lchi_14g27994	BLINK	rust resistance kinase Lr10-like
	S17_56068691	Lchi_17g33089	BLINK	uncharacterized protein LOC132048715
		Lchi_17g33090	BLINK
		Lchi_17g33091	BLINK	uncharacterized protein LOC131239114
CBH	S15_69003696	Lchi_15g29902	BLINK	plant-specific TFIIB-related protein PTF2-like
		Lchi_15g29903	BLINK	probable inactive dual specificity protein phosphatase-like At4g18593 isoform X1
ST	S1_112749207	Lchi_1g02910	BLINK	carboxyl-terminal-processing peptidase 3, chloroplastic
	S3_91587431	Lchi_3g07857	BLINK	adenosylhomocysteinase
	S6_16056141	Lchi_6g13412	BLINK	senescence/dehydration-associated protein At4g35985, chloroplastic-like
		Lchi_6g13413	BLINK	clavaminate synthase-like protein At3g21360
	S12_3361874	Lchi_12g23556	BLINK	NDR1/HIN1-like protein 10
		Lchi_12g23557	BLINK	uncharacterized protein LOC131254225
		Lchi_12g23558	BLINK	NDR1/HIN1-like protein 3
		Lchi_12g23559	BLINK	NDR1/HIN1-like protein 10
	S15_69556254	Lchi_15g29925	BLINK	GDSL esterase/lipase At1g28570-like isoform X2
		Lchi_15g29926	BLINK	GDSL esterase/lipase At1g28580-like isoform X1
CLR	S10_12440263	Lchi_10g20406	BLINK	hypothetical protein HPP92_001365
	S15_69003696	Lchi_15g29902	BLINK	plant-specific TFIIB-related protein PTF2-like
		Lchi_15g29903	BLINK	probable inactive dual specificity protein phosphatase-like At4g18593 isoform X1
H	S10_1700749	Lchi_10g19986	BLINK	nuclear/nucleolar GTPase 2
		Lchi_10g19987	BLINK	agamous-like MADS-box protein AGL80
	S15_23534642	Lchi_15g28828	BLINK	uncharacterized protein LOC131246093 isoform X2
DBH	S10_21221287	Lchi_10g20626	FarmCPU	momilactone A synthase-like
		Lchi_10g20628	FarmCPU	momilactone A synthase-like
		Lchi_10g20629	FarmCPU
	S10_65517272	Lchi_10g21481	FarmCPU	receptor-like protein EIX2 isoform X1
	S1_58992424	Lchi_1g01516	FarmCPU	ACT domain-containing protein ACR12 isoform X2
	S1_65321245	Lchi_1g01587	FarmCPU	hypothetical protein NE237_023047
	S1_7260511	Lchi_1g00292	FarmCPU	cysteine-rich receptor-like protein kinase 44 isoform X7
	S1_44408373	Lchi_1g01331	FarmCPU	uncharacterized protein LOC131246938
		Lchi_1g01332	FarmCPU	wall-associated receptor kinase-like 17
	S3_97262077	Lchi_3g08035	FarmCPU
		Lchi_3g08036	FarmCPU	uncharacterized protein LOC18438041
		Lchi_3g08037	FarmCPU	truncated transcription factor CAULIFLOWER D-like isoform X1
	S9_55277064	Lchi_9g19172	FarmCPU	uncharacterized protein LOC131231899 isoform X1
	S17_1917720	Lchi_17g31894	FarmCPU	uncharacterized protein LOC131257752
	S17_38391417	Lchi_17g32721	FarmCPU	class V chitinase CHIT5a-like
	S18_59963888	Lchi_18g34878	FarmCPU	peroxidase P7-like
		Lchi_18g34879	FarmCPU	peroxidase P7-like
	S19_21491264	Lchi_19g35860	FarmCPU	RecName: Full=Beta-cubebene synthase; Short=Mg25
		Lchi_19g35861	FarmCPU	beta-cubebene synthase-like
NB	S6_3602002	Lchi_6g12913	BLINK	beta-glucosidase 12-like isoform X1
		Lchi_6g12914	BLINK	hypothetical protein HHK36_026248
